# Supplementary material for: New light on plant ash glass found in Africa: Evidence for Indian Ocean Silk Road trade using major, minor, trace element and lead isotope analysis of glass from the 15th—16th century AD from Malindi and Mambrui, Kenya
Source: PLoS One. 2020 Aug 13;15(8):e0237612. doi: 10.1371/journal.pone.0237612 (PMC7425976; doi:10.1371/journal.pone.0237612)
Supplement: S1 Table — The known composition of the Corning Glass Standard B is from Brill (1999). Bdl = below detection limit. (XLSX) [file pone.0237612.s001.xlsx]

## Sheet: Sheet1
	Na2O	FeO	Cl	PbO	SiO2	BaO	CoO	TiO2	MgO	NiO	SnO2	SO3	Al2O3	CuO	CaO	K2O	As2O5	Cr2O3	Sb2O5	ZnO	P2O5	MnO
Means (n=6)	16.65	0.306	0.16	0.495	61.47	0.0661667	0.0388333	0.102167	0.961167	0.0915	bdl	0.54	4.20833	2.37167	8.8	1.039	bdl	bdl	0.512667	0.163333	0.799667	0.294167
Standard deviation	0.243146	0.0103537	0.02	0.0319061	0.14	0.0575375	0.0243755	0.00813429	0.0120899	0.0376338	bdl	0.03	0.0457894	0.0617792	0.132966	0.0296917	bdl	bdl	0.0225181	0.0486114	0.0150953	0.0469528
Relative deviation	1.46034	3.38358	14.45	6.44568	0.23	86.9585	62.7696	7.96178	1.25784	41.1298	bdl	4.7	1.08806	2.60488	1.51098	2.85772	bdl	bdl	4.39236	29.7621	1.88769	15.9613
Known	17	0.34	Not reported by Brill (1999)	0.61	61.6	0.12	0.046	0.089	1.03	0.099	bdl	Not reported by Brill (1999)	4.36	2.66	8.56	1	bdl	bdl	0.46	0.19	0.82	0.25
Error (%)	2.05882	10		18.8525	0.21	44.8611	15.5797	14.794	6.68285	7.57576	bdl		3.47859	10.8396	2.80374	3.9	bdl	bdl	11.4493	14.0351	2.47967	17.6667
	S1 Table. The results of the analysis of the Corning Glass Standard B (expressed in wt%.) The known composition of the Corning Glass Standard B is from Brill (1999). Bdl = below detection limit.
