# Supplementary material for: New light on plant ash glass found in Africa: Evidence for Indian Ocean Silk Road trade using major, minor, trace element and lead isotope analysis of glass from the 15th—16th century AD from Malindi and Mambrui, Kenya
Source: PLoS One. 2020 Aug 13;15(8):e0237612. doi: 10.1371/journal.pone.0237612 (PMC7425976; doi:10.1371/journal.pone.0237612)
Supplement: S2 Table — The known composition of the standards are from Jochum et al. [1]. (XLSX) [file pone.0237612.s002.xlsx]

## Sheet: LA-ICP-MS standards
	Li (ppm)	B (ppm)	Na2O (wt %.)	MgO (wt %.)	Al2O3 (wt %.)	SiO2 (wt %.)	P2O5 (wt %.)	K2O (wt %.)	CaO (wt %.)	TiO2 (wt %.)	V (ppm)	Cr (ppm)	MnO (wt %.)	FeO (wt %.)	Co (ppm)	Ni (ppm)	Cu (ppm)	Zn (ppm)	As (ppm)	Rb (ppm)	Sr (ppm)	Y (ppm)	Zr (ppm)	Nb (ppm)	Mo (ppm)	Sn (ppm)	Sb (ppm)	Cs (ppm)	Ba (ppm)	La (ppm)	Ce (ppm)	Pr (ppm)	Nd (ppm)	Sm (ppm)	Eu (ppm)	Gd (ppm)	Tb (ppm)	Dy (ppm)	Ho (ppm)	Er (ppm)	Tm (ppm)	Yb (ppm)	Lu (ppm)	Hf (ppm)	Ta (ppm)	Pb (ppm)	Th (ppm)	U (ppm)
NIST SRM 610
Means (n=15)	449.976	328.618	13.725	0.0827364	2.19444	69.2091	0.105406	0.0681722	11.8947	0.0824796	442.37	414.354	0.0618951	0.0641383	384.446	439.683	417.491	420.184	301.897	398.836	522.995	434.162	453.934	403.112	418.693	355.341	350.478	336.781	454.415	425.683	427.686	401.831	408.251	420.77	425.518	413.803	409.562	400.19	416.849	399.679	392.502	415.714	404.229	400.228	422.45	396.942	424.795	426.978
Std. Dv.	6.64156	6.19962	0.263518	0.000295237	0.084279	0.295008	0.000843748	0.000613607	0.0406177	0.000855126	0.0612513	0.0593165	0.000369617	0.00209602	4.82234	9.48333	6.34379	5.07897	4.30157	4.64028	0.561856	3.5757	1.6271	5.11402	1.35981	9.41505	5.06913	5.06336	3.99247	4.89408	3.98677	5.28955	3.73879	5.60047	6.06126	5.67965	5.75675	5.16194	5.9252	5.72443	5.98694	5.892	5.73584	5.10277	6.16859	5.87075	5.77769	6.2562
Known	468	350	13.4	0.0432	1.95	69.7	0.0413	0.0464	11.4	0.045	450	408	0.0444	0.0458	410	458.7	441	460	325	425.7	515.5	462	448	465	417	430	396	366	452	440	453	448	430	453	447	449	437	437	449	455	435	450	439	435	446	426	457.2	461.5
Error (%)	3.85124	6.10911	2.42531	91.5194	12.5355	0.704279	155.22	46.9229	4.3395	83.288	1.69556	1.55741	39.4034	40.0398	6.23279	4.1459	5.3309	8.65557	7.10862	6.31058	1.45392	6.02544	1.32446	13.3093	0.406082	17.3625	11.4954	7.98341	0.534209	3.25389	5.58819	10.3055	5.05786	7.11485	4.80589	7.83894	6.2787	8.4234	7.16047	12.1584	9.76968	7.61914	7.92058	7.99367	5.28031	6.82108	7.08763	7.4803
NIST SRM 612
Means (n=15)	38.6038	31.9755	13.9473	0.010549	2.2584	71.3654	0.0148446	0.00905528	12.1455	0.00703741	38.6678	35.2361	0.00530465	0.00685032	32.6331	36.3641	34.7938	36.6353	31.1016	29.4066	78.5896	35.1741	37.904	32.7609	36.9619	42.6339	30.3386	38.0753	38.9655	34.3155	35.9582	33.4652	32.9675	34.2509	33.2679	34.018	33.7683	31.7651	34.389	32.7065	32.5447	34.4045	32.8627	33.3307	34.2026	36.3375	34.3219	34.4964
Std. Dv.	0.700782	1.5219	0.180442	0.000726671	0.0864144	0.224434	0.00159897	0.000894733	0.102745	0.000346067	1.35781	3.31964	0.000108578	0.00336215	0.337273	5.53599	2.11318	1.62131	7.62209	0.52253	0.836032	0.609331	0.951367	0.705227	1.0017	3.65694	0.439891	0.531893	1.0246	0.598736	0.364867	0.627299	0.930872	0.772573	0.595379	0.783724	0.742319	0.706371	0.840101	0.536747	0.577464	0.825319	0.694071	0.892889	0.610124	0.471743	0.754885	0.543587
Known	40.2	34.3	13.7	0.0068	2.03	72.1	0.00466	0.00623	11.9	0.0044	38.8	36.4	0.00387	0.0051	35.5	38.8	37.8	39.1	35.7	31.4	78.4	38.3	37.9	38.9	37.4	38.6	34.7	42.7	39.3	36	38.4	37.9	35.5	37.7	35.6	37.3	37.6	35.5	38.3	38	36.8	39.2	37	36.7	37.6	38.57	37.79	37.38
Error (%)	3.97056	6.77686	1.8051	55.1318	11.2514	1.01885	218.553	45.3497	2.06296	59.9412	0.340635	3.19745	37.0711	34.32	8.07587	6.2781	7.95301	6.30362	12.8806	6.34842	0.241862	8.16164	0.01064	15.7818	1.17136	10.4505	12.569	10.8308	0.85104	4.67925	6.35892	11.7013	7.13376	9.14892	6.55094	8.79896	10.1908	10.5207	10.2114	13.9303	11.5633	12.2335	11.1819	9.18069	9.03559	5.78827	9.17732	7.71423
BHOV-2G
Means (n=15)	4.0813	2.17952	7.12596	13.4023	50.5181	0.282253	0.619153	11.1762	2.73361	307.297	278.961	0.172762	11.1179	41.1584	117.134	118.276	102.006	8.43027	374.239	19.7649	145.438	14.029	3.93403	12.5875	0.117385	0.0904568	122.481	13.167	32.4024	4.19132	20.503	5.13292	1.78221	4.90463	0.732887	4.23416	0.786345	1.90621	0.246804	1.59602	0.216875	3.5151	0.911819	1.48136	1.01232	0.370366
Std. Dv.	0.375756	0.0254879	0.132478	0.173266	0.427588	0.00757303	0.0156007	0.102048	0.0518451	6.08382	7.65646	0.0019976	0.480174	0.964686	5.72113	2.07668	4.02841	0.208355	3.40065	0.949777	4.19725	0.25893	0.392463	3.91502	0.0548445	0.0333786	2.66072	0.346416	0.42145	0.119904	0.719655	0.193029	0.0754312	0.231535	0.044164	0.231153	0.0402469	0.124527	0.020968	0.167868	0.0189902	0.288976	0.0569621	0.190085	0.0811442	0.0266294
Known	4.4	13.7	7.13	13.6	49.3	0.29	0.51	11.4	2.79	308	293	0.17	11.3	44	116	127	102	9.2	396	26	170	18.3	3.8	2.6	0.3	0.1	131	15.2	37.6	5.35	24.5	6.1	2.07	6.16	0.92	5.28	0.98	2.56	0.34	2.01	0.279	4.32	1.15	1.7	1.22	0.403
Error (%)	7.24326	84.0911	0.0567009	1.45333	2.47076	2.67133	21.4026	1.96353	2.02117	0.228105	4.79151	1.62458	1.61117	6.45817	0.97726	6.86936	0.00582341	8.36658	5.49509	23.9811	14.4485	23.3386	3.52699	384.134	60.8718	9.54325	6.50342	13.3751	13.8233	21.6576	16.3144	15.8537	13.903	20.3794	20.3383	19.8075	19.7607	25.5387	27.4105	20.5962	22.2671	18.6319	20.7114	12.8609	17.0231	8.09784
BCR-2G
Means (n=15)	8.5358	10.1333	3.11605	3.62423	13.7891	54.1145	0.36636	1.71455	7.18123	2.30079	413.39	15.0054	0.208423	12.9052	35.239	12.2269	16.9276	134.382	42.5292	329.68	29.295	168.902	9.74038	238.315	10.095	0.268484	0.968798	651.108	22.6161	47.1439	5.61573	25.2401	5.71248	1.78092	5.62158	0.876137	5.32096	1.1211	2.99005	0.433234	2.88264	0.41963	4.14964	0.633093	9.10235	5.09446	1.56095
Std. Dv.	0.546569	2.4282	0.0288571	0.0884964	0.223805	0.678267	0.00915262	0.0406876	0.0995097	0.0421136	7.38468	4.76472	0.0042709	0.588969	0.507045	6.54766	1.1687	3.09528	0.516451	4.83001	0.646635	3.42056	0.248464	4.93987	2.97006	0.0915982	0.0489009	11.4605	0.495678	1.10142	0.164409	0.595399	0.216845	0.0552879	0.237229	0.0301951	0.250077	0.0449476	0.128542	0.0214296	0.1486	0.0331108	0.236271	0.0369511	0.276392	0.172588	0.0549495
Known	9	6	3.23	3.56	13.4	54.4	0.37	1.74	7.06	2.27	425	17	0.19	12.4	38	13	21	125	47	342	35	184	12.5	270	2.6	0.35	1.16	683	24.7	53.3	6.7	28.9	6.59	1.97	6.71	1.02	6.44	1.27	3.7	0.51	3.39	0.503	4.84	0.78	11	5.9	1.69
Error (%)	5.15773	68.8878	3.52786	1.80417	2.90342	0.524891	0.983839	1.46238	1.71715	1.35624	2.73166	11.733	9.69615	4.07433	7.26568	5.94722	19.3922	7.50587	9.51235	3.60242	16.3001	8.2052	22.077	11.735	288.268	23.2903	16.4829	4.66947	8.43684	11.5499	16.1831	12.6639	13.3159	9.59795	16.2209	14.1042	17.3764	11.7244	19.1878	15.0521	14.9663	16.5745	14.2637	18.8343	17.2514	13.6532	7.63595
BIR-1G
Means (n=15)	3.211	1.77852	9.539	15.4095	47.8383	0.0260949	0.0272628	12.8877	0.955463	314.07	379.292	0.180549	10.4331	49.1583	168.497	115.144	72.3657	0.180781	102.217	12.0947	12.7759	0.423715	0.0903143	13.4189	0.425054	0.0179518	6.09803	0.522765	1.63369	0.29614	1.98893	0.90216	0.446263	1.48713	0.280955	2.03412	0.442122	1.3474	0.191168	1.34761	0.200071	0.480612	0.0255023	3.19312	0.0264125	0.0542276
Std. Dv.	0.488502	0.0321939	0.169769	0.234052	0.500396	0.00187622	0.00172011	0.135819	0.0140108	2.34106	9.02166	0.00219648	0.464075	0.856291	5.75219	2.24862	1.67433	0.0730185	1.26418	0.339449	0.883292	0.0174581	0.150795	4.99769	0.116721	0.0336588	0.377343	0.0303336	0.0719753	0.0248466	0.110754	0.0742487	0.0333316	0.0844789	0.0186745	0.11161	0.0237951	0.0906759	0.0245188	0.105153	0.014585	0.0484471	0.00717143	0.159059	0.00640899	0.020849
Known	3	1.85	9.4	15.5	47.5	0.027	0.03	13.3	1.04	326	392	0.19	10.4	52	178	119	78	0.197	109	14.3	14	0.52	0.075	2.3	0.56	0.007	6.5	0.609	1.89	0.37	2.37	1.09	0.517	1.85	0.35	2.55	0.56	1.7	0.24	1.64	0.248	0.57	0.036	3.7	0.03	0.023
Error (%)	7.03343	3.86392	1.47874	0.58399	0.712299	3.3524	9.12389	3.10025	8.12852	3.65956	3.24196	4.97406	0.318246	5.46477	5.33849	3.24056	7.22353	8.23276	6.22321	15.4214	8.74328	18.5163	20.4191	483.43	24.0974	156.454	6.18414	14.1601	13.5612	19.9622	16.0788	17.233	13.6821	19.6146	19.7271	20.2307	21.0496	20.7409	20.3465	17.8287	19.3262	15.682	29.1604	13.6995	11.9583	135.772
	S2 Table. The results of the analysis of the NIST SRM 610 and 612, BHOV-2G, BCR-2G and BIR-1G standards (expressed in wt% and ppm.) The known composition of the standards are from Jochum et al. [1].
	[1] Jochum KP, Nohl U, Herwig K, Lammel E, Still B, Hofmann AW. GeoReM: a new geochemical database for reference materials and isotopic standards. Geostandards and Geoanalytical Research 2005; 29: 333-338.
