# Supplementary material for: New light on plant ash glass found in Africa: Evidence for Indian Ocean Silk Road trade using major, minor, trace element and lead isotope analysis of glass from the 15th—16th century AD from Malindi and Mambrui, Kenya
Source: PLoS One. 2020 Aug 13;15(8):e0237612. doi: 10.1371/journal.pone.0237612 (PMC7425976; doi:10.1371/journal.pone.0237612)
Supplement: S3 Table — The known ratios of SRM981 is from Cui et al. [21]. (XLSX) [file pone.0237612.s003.xlsx]

## Sheet: Sheet1
	208/204	207/204	206/204	208/206	207/206
Mean (n=31)	36.6773	15.4805	16.9285	2.13854	0.883758
Std. Dv.	0.0289478	0.00601576	0.00633019	0.0339495	0.0335537
Known	36.7205	15.4967	16.9417	2.16747	0.9147
Error (%)	0.117592	0.10423	0.0775006	1.33446	3.38277
	S3 Table. The results of the analysis of SRM981. The known ratios of SRM981 is from Cui et al. [21].
