# Supplementary material for: New light on plant ash glass found in Africa: Evidence for Indian Ocean Silk Road trade using major, minor, trace element and lead isotope analysis of glass from the 15th—16th century AD from Malindi and Mambrui, Kenya
Source: PLoS One. 2020 Aug 13;15(8):e0237612. doi: 10.1371/journal.pone.0237612 (PMC7425976; doi:10.1371/journal.pone.0237612)
Supplement: S4 Table — For the glass vessels, we have used EPMA results for major elements (Na2O*, MgO*, Al2O3*, SiO2*, K2O* and CaO*) and LA-ICP-MS results for minor element FeO*. LA-ICP-MS results were used for the glass beads. (XLSX) [file pone.0237612.s004.xlsx]

## Sheet: Sheet1
Glass vessel samples	Na2O*	MgO*	Al2O3*	SiO2*	K2O*	CaO*	FeO*
G01	16.2692	3.8236	5.84181	63.7279	3.9506	5.23086	1.15606
G02	15.5327	4.17394	5.60885	64.309	2.88357	6.26952	1.22239
G03	18.1683	3.98857	5.98796	63.33	2.92245	4.79241	0.810339
G05	14.7806	4.34784	6.47551	64.2789	3.33712	5.57785	1.20218
G06	15.6654	4.00807	5.74639	64.5611	3.17491	5.7361	1.10797
G07	15.9689	4.20975	6.32495	63.6072	2.96815	5.62332	1.29779
G08	16.8521	4.39575	5.29558	65.5225	3.19941	3.97858	0.756138
G09	16.2687	3.89804	5.79383	65.0818	3.47561	4.50593	0.976033
G10	18.136	4.64735	5.40645	62.5761	3.27341	4.66796	1.29271
G11	17.0342	4.34032	5.31127	64.9855	3.36255	4.14613	0.820043
G12	16.7124	4.79538	5.66262	63.0371	2.98946	5.61841	1.18467
G13	15.8693	4.02036	5.63877	64.1342	2.7578	6.24782	1.33171
G14	16.2179	4.04589	5.36476	63.1201	2.93997	6.70423	1.60718
G15	15.9952	4.90069	6.09275	59.9306	3.23459	8.3235	1.52265
G16	14.8803	4.36392	6.42835	64.1371	3.29764	5.5835	1.30926
G18	16.0079	3.99258	5.67834	63.7175	3.05416	6.31988	1.22965
G20	16.8496	4.48119	6.40365	61.2021	3.40938	6.43087	1.22325
Glass bead samples	Na2O*	MgO*	Al2O3*	SiO2*	K2O*	CaO*	FeO*
B04	18.926	3.40477	9.96326	54.264	2.36334	7.90468	3.17398
B28	17.9958	3.96595	5.1642	64.4314	2.61482	5.01172	0.816144
B41	17.3623	4.11133	5.10068	63.3141	3.43492	5.52187	1.15482
B42	15.7195	3.1655	3.28011	67.9989	3.3708	4.9485	1.51662
B45	16.4948	3.86401	6.15574	64.1496	2.80045	5.22316	1.31226
B50	16.2012	3.9545	5.53666	63.2633	3.58105	5.36993	2.09343
B52	15.9637	4.28848	5.36471	65.0358	2.33703	5.811	1.19934
B54	15.1898	3.89741	5.88578	62.0553	4.10414	5.88739	2.98018
B57	16.476	5.04419	5.94564	61.7394	3.27979	6.22103	1.29391
B58	15.2713	4.45346	5.97487	63.3024	3.44311	6.15785	1.39697
B59	17.3459	4.6831	5.63179	62.8946	2.83267	5.48424	1.1277
B60	15.4706	3.18805	5.96136	64.6002	4.75187	4.86679	1.16108
B61	18.1795	4.60569	5.3007	63.8576	3.25719	3.97419	0.825089
B63	16.519	5.15418	5.96654	61.5691	3.22229	6.32419	1.24471
B64	15.9551	4.73762	5.91266	63.2831	3.37124	5.39529	1.34496
B65	16.6421	5.05508	6.03586	61.9664	2.74276	6.33205	1.22583
B66	16.6175	5.08122	5.95005	61.7754	3.03063	6.31637	1.22883
B67	14.839	4.11459	5.87889	63.1414	3.54288	7.29397	1.18926
B68	16.5075	5.13398	5.57265	60.4822	2.88334	6.68976	2.73051
B72	18.6204	4.76335	5.30667	62.2396	3.05394	3.94036	2.07564
	S4 Table. Reduced compositions of the Malindi glass vessels and Mambrui glass beads from Kenya. For the glass vessels, we have used EPMA results for major elements (Na2O*, MgO*, Al2O3*, SiO2*, K2O* and CaO*) and LA-ICP-MS results for minor element FeO*.
	LA-ICP-MS results were used for the glass beads.
