# Supplementary material for: New light on plant ash glass found in Africa: Evidence for Indian Ocean Silk Road trade using major, minor, trace element and lead isotope analysis of glass from the 15th—16th century AD from Malindi and Mambrui, Kenya
Source: PLoS One. 2020 Aug 13;15(8):e0237612. doi: 10.1371/journal.pone.0237612 (PMC7425976; doi:10.1371/journal.pone.0237612)
Supplement: S5 Table — Results are presented in weight percent oxide/element and ppm/element. EPMA results for the major and some minor element oxides (Na2O, SiO2, CaO, MgO, K2O and Al2O3) and the LA-ICP-MS results for the minor and trace elements. LA-ICP-MS results were used for the glass beads. (XLSX) [file pone.0237612.s005.xlsx]

## Sheet: Malindi Glass Vessels
	Li	B	Na2O	MgO	Al2O3	SiO2	P2O5	K2O	CaO	TiO2	V	Cr	MnO	FeO	Co	Ni	Cu	Zn	As	Rb	Sr	Y	Zr	Nb	Mo	Sn	Sb	Cs	Ba	La	Ce	Pr	Nd	Sm	Eu	Gd	Tb	Dy	Ho	Er	Tm	Yb	Lu	Hf	Ta	Pb	Th	U
	ppm	ppm	wt%	wt%	wt%	wt%	wt%	wt%	wt%	wt%	ppm	ppm	wt%	wt%	ppm	ppm	ppm	ppm	ppm	ppm	ppm	ppm	ppm	ppm	ppm	ppm	ppm	ppm	ppm	ppm	ppm	ppm	ppm	ppm	ppm	ppm	ppm	ppm	ppm	ppm	ppm	ppm	ppm	ppm	ppm	ppm	ppm	ppm
G01	10.783	138.995	15.8	3.71333	5.67333	61.89	0.323476	3.83667	5.08	0.179799	18.1324	22.2564	0.0526245	1.12272	5.50165	11.6369	743.392	40.3075	9.35228	35.9767	350.918	5.47878	66.2625	3.22913	0.23938	62.1599	2.95334	0.42712	418.96	6.70215	13.1574	1.40807	5.80422	1.08444	0.330815	1.02773	0.15078	0.988048	0.205738	0.56113	0.0732389	0.540718	0.0807177	1.69526	0.241003	317.808	1.92406	0.491964
G02	7.59063	159.193	15.0467	4.04333	5.43333	62.2967	0.462978	2.79333	6.07333	0.222912	16.9039	26.5458	0.0968323	1.18414	17.0055	7.13672	902.79	56.2312	11.1663	25.9526	369.283	5.66908	75.9113	4.05987	0.54838	233.8	7.22868	0.178778	398.234	6.17334	12.5226	1.38324	5.78679	1.21156	0.349375	1.0613	0.165402	1.00549	0.18752	0.531561	0.0810365	0.536472	0.0747401	1.78184	0.395713	1135.49	1.34097	0.409389
G03	5.4814	130.68	17.78	3.90333	5.86	61.9767	0.290994	2.86	4.69	0.161557	11.5602	22.6496	0.0494719	0.793022	2.75689	11.9769	35.513	38.0768	5.50019	37.6272	391.653	4.09765	57.0224	2.78014	0.395024	15.9448	0.10309	0.246475	449.267	4.75013	9.75674	1.06927	4.52148	0.856197	0.304577	0.843886	0.1117	0.73534	0.15368	0.416038	0.0597614	0.446031	0.0711225	1.34971	0.18038	11.43	0.957109	0.303056
G05	6.26222	126.485	14.38	4.23	6.3	62.5367	0.420242	3.24667	5.42667	0.258638	23.2601	26.4599	0.0622282	1.1696	5.71346	19.0222	84.82	39.9635	5.44211	36.0656	422.688	5.94499	76.5937	4.59478	0.222825	63.9175	0.388815	0.250945	447.598	6.91266	14.2877	1.56538	6.4666	1.37033	0.417257	1.10903	0.171273	1.05398	0.20576	0.554543	0.0790223	0.587187	0.0752319	1.95027	0.300899	187.279	1.57267	0.439294
G06	10.5097	155.023	15.23	3.89667	5.58667	62.7667	0.495124	3.08667	5.57667	0.193371	16.0059	21.7467	0.0856499	1.07717	7.90248	8.83961	639.927	58.1981	8.93055	28.533	356.104	5.59271	70.8306	3.55037	0.39351	142.404	2.52775	0.244372	408.36	6.57299	13.3264	1.48126	5.90232	1.11455	0.316818	1.08841	0.161264	0.913232	0.196964	0.512222	0.0886907	0.581661	0.0890836	1.56582	0.236146	647.266	1.7591	0.466835
G07	7.71952	155.75	15.4767	4.08	6.13	61.6467	0.5355	2.87667	5.45	0.257665	20.3607	27.8159	0.0662493	1.25779	7.38079	14.7984	272.124	47.0449	7.80355	26.7189	356.461	5.86965	81.3318	4.66507	0.455023	77.3284	3.21664	0.210715	420.937	6.79021	14.0673	1.56038	6.58969	1.31313	0.401491	1.0922	0.176565	1.15284	0.228409	0.595267	0.0956389	0.526862	0.090916	1.99331	0.322276	309.051	1.46945	0.41678
G08	6.60835	126.805	16.2933	4.25	5.12	63.35	0.252519	3.09333	3.84667	0.133978	12.1026	16.0129	0.0653022	0.731068	11.4688	5.92646	602.516	163.134	14.6764	38.423	290.733	3.96729	52.807	2.43164	0.334063	316.277	1.08904	0.273864	408.259	4.42832	9.03402	1.03319	4.14729	0.811397	0.284525	0.689561	0.120438	0.74652	0.142238	0.391286	0.0620391	0.336258	0.0645928	1.22197	0.187482	1464.54	1.05969	0.300935
G09	9.12503	132.584	15.79	3.78333	5.62333	63.1667	0.298422	3.37333	4.37333	0.171888	15.9705	15.3083	0.0525662	0.947311	3.90608	9.93386	110.643	35.6098	7.33142	34.6344	317.691	4.91613	58.442	3.23998	0.413609	24.2	0.282367	0.361772	406.162	5.88658	11.8294	1.29692	5.30672	1.14656	0.313223	0.998764	0.154907	0.927754	0.177669	0.497447	0.084674	0.491325	0.0797295	1.50342	0.230914	38.2029	1.60434	0.433447
G10	6.8026	148.655	17.6	4.51	5.24667	60.7267	0.336816	3.17667	4.53	0.174456	14.2693	18.4425	0.0911493	1.2545	24.6602	17.3006	1252.65	65.3536	25.7142	35.0642	332.166	4.61975	57.8475	3.04181	0.387289	465.818	18.2212	0.191231	400.366	5.08972	10.3584	1.1009	4.76801	0.959705	0.258972	0.867387	0.119192	0.800765	0.165378	0.462918	0.0800685	0.486936	0.0684855	1.37258	0.207533	1977.96	1.07359	0.33283
G11	7.04908	128.878	16.6667	4.24667	5.19667	63.5833	0.254988	3.29	4.05667	0.136814	12.5068	15.0329	0.0660934	0.802349	8.48232	9.47233	549.112	148.453	11.1938	38.0242	292.923	4.11712	55.3827	2.47436	0.332574	292.789	0.934722	0.312507	416.027	4.6577	9.36318	1.02071	4.25945	0.854211	0.266288	0.7709	0.119525	0.718711	0.161606	0.431665	0.0620471	0.3951	0.0674084	1.30833	0.172702	1492.81	1.09206	0.301051
G12	5.85967	159.955	16.38	4.7	5.55	61.7833	0.33356	2.93	5.50667	0.221021	17.2814	23.1446	0.0615164	1.1611	3.42305	12.5131	28.5551	29.429	2.23642	30.6645	364.963	5.13161	67.0949	3.78156	0.598645	15.5558	0.0736315	0.209861	420.784	5.84112	12.0161	1.31474	5.60484	1.17442	0.360748	0.900012	0.151892	0.90177	0.167235	0.491763	0.0771797	0.540599	0.0750555	1.50272	0.26108	8.83288	1.15874	0.382655
G13	7.85175	159.995	15.46	3.91667	5.49333	62.48	0.538537	2.68667	6.08667	0.213107	14.817	23.9392	0.0743402	1.29736	11.4389	13.4161	776.873	51.5458	7.37878	24.3729	385.7	4.92922	67.8308	3.61782	0.462654	260.001	14.1861	0.207353	411.34	5.67532	11.503	1.28073	5.08471	0.988604	0.336733	1.01624	0.159916	0.932876	0.184461	0.484809	0.0629147	0.495204	0.0839921	1.58537	0.262532	1264.85	1.21192	0.371689
G14	8.79116	154.722	15.74	3.92667	5.20667	61.26	0.537627	2.85333	6.50667	0.237184	19.6977	19.1119	0.0944797	1.55981	13.9107	18.212	960.331	60.6362	13.8369	22.864	432.231	5.59464	75.0386	4.15837	0.554387	283.695	22.8264	0.191416	374.957	6.51727	13.6365	1.49109	6.01335	1.23868	0.340325	1.00284	0.160309	1.00116	0.196906	0.552847	0.0960737	0.561553	0.0778468	1.73662	0.286203	3945.24	1.38265	0.446125
G15	8.47831	152.862	15.2967	4.68667	5.82667	57.3133	0.585697	3.09333	7.96	0.245499	19.9735	24.9048	0.177716	1.45616	95.8816	20.4544	2560.34	556.226	89.6309	25.5009	513.18	5.89162	83.2068	4.33707	1.06242	2355.47	16.9759	0.16632	409.363	6.61722	13.8077	1.54946	6.30963	1.34997	0.37419	1.00645	0.180662	1.02985	0.217669	0.564194	0.085006	0.542768	0.0900925	1.84879	0.275103	8559.98	1.44277	0.473066
G16	6.4069	129.533	14.56	4.27	6.29	62.7567	0.420634	3.22667	5.46333	0.264168	22.4409	28.8791	0.0618846	1.28108	6.15212	14.4343	88.5302	39.7894	4.7341	36.08	430.727	6.0184	77.4767	4.6752	0.389848	66.0405	0.398794	0.241094	456.801	7.12271	14.3596	1.58519	6.56511	1.25463	0.392063	1.30641	0.185479	1.06092	0.233536	0.625216	0.104241	0.621804	0.0955942	1.84726	0.301693	214.243	1.5837	0.443298
G18	11.2097	158.588	15.6367	3.9	5.54667	62.24	0.473486	2.98333	6.17333	0.206084	15.6657	25.0826	0.100487	1.20114	10.2127	14.3072	469.327	64.2444	10.7268	25.9041	394.074	6.03468	75.7247	3.81328	0.666788	240.439	3.86433	0.26721	404.161	7.12026	14.3015	1.58147	6.39424	1.31506	0.375147	1.17626	0.171528	1.05516	0.219955	0.576301	0.0935039	0.56613	0.0908433	1.7747	0.277637	1503.57	1.84837	0.518214
G20	6.39842	168.317	16.5067	4.39	6.27333	59.9567	0.570828	3.34	6.3	0.258734	19.1814	28.8718	0.0652017	1.19836	9.2631	14.5069	100.977	42.8383	7.98003	30.6288	413.461	6.27618	81.089	4.49536	1.08374	68.1325	0.370457	0.217327	431.517	7.14186	14.7088	1.59585	6.60912	1.37031	0.419457	1.26814	0.186044	1.07581	0.207412	0.656218	0.098231	0.513126	0.0971408	1.86606	0.326083	93.8172	1.4977	0.416352
	S5 Table: EPMA and LA-ICP-MS results for glass vessels from Malindi, Kenya. Results are presented in weight percent oxide/element and ppm/element. EPMA results for the major and some minor element oxides (Na2O, SiO2, CaO, MgO, K2O and Al2O3) and the LA-ICP-MS results for the minor and trace elements.

## Sheet: Mambrui Glass Beads
	Li	B	Na2O	MgO	Al2O3	SiO2	P2O5	K2O	CaO	TiO2	V	Cr	MnO	FeO	Co	Ni	Cu	Zn	As	Rb	Sr	Y	Zr	Nb	Mo	Sn	Sb	Cs	Ba	La	Ce	Pr	Nd	Sm	Eu	Gd	Tb	Dy	Ho	Er	Tm	Yb	Lu	Hf	Ta	Pb	Th	U
	ppm	ppm	wt%	wt%	wt%	wt%	wt%	wt%	wt%	wt%	ppm	ppm	wt%	wt%	ppm	ppm	ppm	ppm	ppm	ppm	ppm	ppm	ppm	ppm	ppm	ppm	ppm	ppm	ppm	ppm	ppm	ppm	ppm	ppm	ppm	ppm	ppm	ppm	ppm	ppm	ppm	ppm	ppm	ppm	ppm	ppm	ppm	ppm
B04	37.1874	228.758	18.7212	3.36793	9.85544	53.6768	0.263202	2.33777	7.81914	0.491278	50.7505	46.237	0.0886652	3.13964	8.73165	24.6536	19.8027	60.8843	6.1214	43.3106	362.069	16.4788	112.667	8.29413	0.586598	19.1362	0.203778	1.68006	358.995	25.1086	50.0934	5.32261	21.0855	4.1203	0.820483	3.42683	0.466384	3.05943	0.583088	1.67929	0.257749	1.58315	0.232322	2.96853	0.727945	10.566	9.36554	7.34634
B28	5.76265	138.477	17.7208	3.90533	5.08528	63.4466	0.29911	2.57486	4.93512	0.133046	11.4349	18.0411	0.0542089	0.80367	3.20446	20.513	6344.38	50.408	17.5169	34.8906	365.572	3.6696	45.3663	2.6821	0.340819	262.055	7.81351	0.336083	422.861	4.35914	9.32245	1.00414	4.34749	0.860211	0.258931	0.747244	0.109042	0.662208	0.126637	0.38811	0.0628681	0.477329	0.0757933	1.15749	0.192359	437.931	0.871769	0.35357
B41	8.74625	133.302	14.8378	3.51353	4.35903	54.1081	0.343257	2.93547	4.71898	0.170399	16.5343	11.6616	0.239042	0.986908	10.3145	23.4126	14144.6	123.81	81.0476	26.6476	303.959	4.99014	52.6231	4.23422	0.267524	28864.4	172.977	0.238346	331.251	6.0828	12.0937	1.34744	5.34877	1.18093	0.317508	0.866145	0.144614	0.837408	0.175904	0.52541	0.0841622	0.541235	0.0738293	1.24005	0.685337	75783.3	1.45973	0.405249
B42	17.1636	168.737	15.3198	3.08502	3.19671	66.27	0.338922	3.2851	4.82268	0.265891	30.1417	26.0315	0.60076	1.47806	4.683	13.5161	69.8927	40.2832	2.30585	19.4302	255.718	8.48568	66.8836	4.5363	0.671151	5711.29	0.395316	0.776975	165.219	14.9997	29.254	3.07259	12.0945	2.20221	0.376441	1.67265	0.265853	1.50327	0.304747	0.799294	0.111376	0.928082	0.113425	1.7886	0.365347	4246.35	5.29068	1.00357
B45	6.63671	148.835	15.8604	3.71539	5.91898	61.6823	0.438071	2.69274	5.02227	0.240612	22.3919	17.1474	0.780613	1.26179	6.21167	8.37505	486.666	33.446	5.98623	27.8189	354.058	5.50679	76.8775	4.18971	0.870305	1387.77	1.20985	0.204944	487.888	6.35085	13.0305	1.40856	5.93505	1.09063	0.343056	0.993715	0.158504	1.00881	0.1985	0.528334	0.0811298	0.597172	0.0899689	1.75798	0.27005	18301.5	1.32456	0.400504
B50	11.6735	141.172	15.6975	3.83156	5.36453	61.2965	0.42375	3.46972	5.20299	0.156686	14.0971	14.4664	0.130998	2.02835	19.4281	13.194	11389.5	222.379	28.1007	30.5219	352.538	4.57413	60.5028	2.84651	0.416921	927.137	8.3038	0.214253	422.461	4.97008	9.97495	1.0891	4.4015	0.92372	0.293033	0.87384	0.12956	0.796817	0.173379	0.454543	0.0667053	0.448762	0.0662109	1.4209	0.191088	6128.47	1.05728	0.299511
B52	8.82421	199.85	15.6194	4.196	5.24902	63.6333	0.462889	2.28663	5.68569	0.236273	17.5115	21.752	0.0661483	1.17347	3.68237	19.1089	9362.33	56.1656	16.9107	24.9069	327.293	5.38926	77.4905	4.24311	0.501345	40.8222	17.4496	0.170742	375.689	6.2034	13.1875	1.45484	5.57605	1.20497	0.338329	1.07198	0.163104	1.03065	0.204732	0.502236	0.0859665	0.577498	0.0923953	1.76174	0.280454	258.276	1.29426	0.438513
B54	12.5218	152.773	14.8115	3.80035	5.73919	60.5098	0.425954	4.00193	5.74076	0.208962	15.4399	24.1859	0.0554823	2.90596	6.71035	20.4958	10876.1	47.4788	44.5274	27.5462	385.235	5.85596	73.4814	3.41254	0.644243	386.621	26.4328	0.22307	401.113	6.73018	13.448	1.4759	5.91245	1.19843	0.317879	1.1278	0.170361	1.02275	0.189692	0.55616	0.0919322	0.5912	0.0957944	1.70496	0.275786	1893.48	1.67583	0.462122
B57	13.7172	172.04	16.1439	4.94251	5.8258	60.495	0.43762	3.21368	6.09563	0.224129	17.0623	23.0623	0.0677519	1.26783	26.0327	16.6045	8365.97	40.1354	41.9425	27.7224	382.404	5.47605	72.0823	3.98793	0.450129	131.262	15.9619	0.184455	409.726	6.19029	12.6118	1.39356	5.67157	1.19151	0.356354	1.07762	0.154666	0.973198	0.187026	0.559712	0.0905177	0.583561	0.0847919	1.7728	0.276244	282.267	1.31235	0.391726
B58	12.7771	174.263	14.9329	4.35477	5.84246	61.8996	0.434363	3.36681	6.02139	0.257458	17.5373	25.7264	0.0672369	1.36601	27.4257	19.8691	8507.34	45.7917	31.9786	36.2388	369.803	5.95629	87.6059	4.34685	0.297911	348.466	15.4645	0.164033	402.455	6.36904	13.1535	1.49286	5.9903	1.29986	0.347895	1.06196	0.164436	1.08163	0.203481	0.584951	0.0971794	0.616998	0.0934954	1.95111	0.284594	1429.75	1.38741	0.412789
B59	7.0963	160.348	17.0441	4.60163	5.53382	61.8005	0.395042	2.78339	5.38883	0.24159	17.2372	21.1089	0.0611016	1.10809	3.37294	17.6527	6851.97	34.4337	11.6865	27.7523	359.355	5.64165	80.2688	4.02517	0.26805	35.8815	14.3199	0.189139	387.915	5.96205	12.1054	1.34097	5.6277	1.16277	0.349559	1.0381	0.149546	0.992922	0.190284	0.537885	0.0687717	0.581675	0.0863034	1.89375	0.250386	46.5252	1.37001	0.374699
B60	19.199	113.549	15.2051	3.13333	5.85903	63.4913	0.406083	4.6703	4.78326	0.159417	18.4621	18.6454	0.0951193	1.14115	25.087	16.8517	6263.74	54.7911	45.42	36.9356	313.879	5.65928	59.5866	2.94651	0.253813	514.814	10.7343	0.594258	436.545	7.04675	13.7976	1.51568	6.10162	1.19282	0.306775	1.00329	0.171817	0.933454	0.189501	0.538953	0.0593295	0.527688	0.0922311	1.4679	0.218395	339.453	2.32623	0.610816
B61	10.5873	142.203	17.9097	4.53732	5.22202	62.9096	0.263929	3.20884	3.91519	0.154229	12.784	15.4075	0.051671	0.812841	3.34229	11.7513	6450.31	137.257	21.0285	39.3418	298.743	4.10537	50.0368	2.77415	0.274924	115.35	16.965	0.254275	409.633	4.64267	9.20625	1.03755	4.18474	0.799777	0.257403	0.777813	0.117382	0.709513	0.140758	0.368148	0.0797394	0.434802	0.0633404	1.12162	0.20133	186.108	0.91821	0.25814
B63	13.686	173.305	16.1933	5.05255	5.84889	60.3551	0.422164	3.15875	6.19949	0.230541	18.0872	20.7584	0.0683375	1.22016	21.5814	17.0743	7947.09	43.8289	28.1137	27.0938	390.801	5.3248	73.6974	4.07218	0.563211	219.801	15.3624	0.194121	414.032	6.14472	12.7171	1.40881	5.59848	1.15201	0.334033	0.98301	0.177669	0.906779	0.195312	0.589307	0.0930021	0.584197	0.0766742	1.7708	0.277071	336.747	1.31333	0.398033
B64	12.6734	172.965	15.6539	4.64821	5.80107	62.0887	0.416507	3.30762	5.29346	0.260896	17.4118	22.1609	0.0666934	1.31958	20.8233	10.8524	7393.79	37.6643	23.0266	35.5238	336.691	5.97235	85.7875	4.38514	0.259787	50.706	9.83787	0.177753	396.653	6.30625	12.9291	1.49708	5.99758	1.24213	0.370152	1.10815	0.164586	1.04809	0.208602	0.583545	0.0802978	0.555278	0.0850713	1.94449	0.310522	262.761	1.38226	0.400756
B65	8.87029	173.326	16.3038	4.95233	5.91317	60.7069	0.436898	2.68701	6.20334	0.233572	17.0086	24.294	0.0674681	1.20091	23.4366	14.7661	8555.58	41.9235	41.1242	27.1661	391.397	5.70995	74.1956	4.08922	0.409584	71.5878	15.4208	0.214904	409.024	6.23645	12.798	1.38211	5.63696	1.22461	0.354512	1.03536	0.167798	0.943924	0.191166	0.573368	0.076461	0.576518	0.0873682	1.70614	0.287798	207.73	1.3581	0.415942
B66	13.6749	174.891	16.2782	4.97749	5.82858	60.5143	0.445168	2.96876	6.18742	0.231068	17.2048	25.9384	0.0678768	1.20374	24.1229	17.4481	8528.63	40.4982	36.6331	27.5627	387.865	5.48541	78.6244	3.81659	0.384498	87.4078	15.919	0.205823	406.177	6.18915	12.657	1.40306	5.69438	1.14723	0.323217	0.998501	0.167945	0.909711	0.216102	0.534155	0.085754	0.580748	0.0806649	1.89898	0.263397	233.746	1.31014	0.4039
B67	16.0033	163.631	14.5355	4.03044	5.75866	61.8501	0.504978	3.47042	7.1448	0.228294	18.0889	24.6077	0.0588282	1.16494	4.09426	16.8879	7389.02	41.6669	22.8781	30.4425	468.723	5.44308	78.0302	4.04847	0.420546	181.394	18.9233	0.195613	414.197	6.11554	12.1885	1.28993	5.60265	1.22666	0.339519	1.03256	0.155373	1.02099	0.206365	0.547366	0.0757305	0.605107	0.0748704	1.75725	0.236153	1002.17	1.28818	0.42758
B68	9.1345	172.904	16.1818	5.03269	5.46271	59.289	0.420221	2.82645	6.55778	0.235212	17.9672	25.0176	0.110085	2.67664	355.396	11.989	4674.09	41.5103	357.443	26.3123	423.33	5.10162	66.6564	3.90302	1.20586	422.188	7.37551	0.22731	394.909	6.06551	12.3745	1.37064	5.6202	1.06817	0.349613	1.0541	0.165986	0.912552	0.189655	0.523405	0.0817258	0.606755	0.0816727	1.54053	0.267397	2717.82	1.18848	0.453414
B72	7.44415	145.263	18.4788	4.72712	5.26632	61.7663	0.25184	3.03071	3.9104	0.149331	11.4883	19.2273	0.0539928	2.05986	609.808	12.3283	50.9994	30.1007	494.377	36.7016	287.367	3.8961	55.9409	2.64091	0.451058	14.2816	0.0876548	0.226618	406.493	4.3802	8.8716	0.959211	4.03278	0.830214	0.266873	0.706737	0.110625	0.693907	0.149969	0.397093	0.0625417	0.392689	0.0647082	1.34531	0.183217	8.54927	0.94341	0.294685
		S5 Table: LA-ICP-MS results for glass beads from Mambrui, Kenya. Results are presented in weight percent oxide/element and ppm/element.
