# Supplementary material for: New light on plant ash glass found in Africa: Evidence for Indian Ocean Silk Road trade using major, minor, trace element and lead isotope analysis of glass from the 15th—16th century AD from Malindi and Mambrui, Kenya
Source: PLoS One. 2020 Aug 13;15(8):e0237612. doi: 10.1371/journal.pone.0237612 (PMC7425976; doi:10.1371/journal.pone.0237612)
Supplement: S6 Table — (XLSX) [file pone.0237612.s006.xlsx]

## Sheet: Lead isotope analysis
SampleName	208/204	207/204	206/204	208/206	207/206
B41	38.7916	15.6441	18.5308	2.09448	0.844509
B42	38.8242	15.5907	18.5602	2.09297	0.84025
B45	38.6679	15.6257	18.6855	2.0694	0.836243
B50	38.5335	15.6087	18.5371	2.07873	0.842025
B68	37.9805	15.5778	17.9567	2.11512	0.867521
		S6 Table: Lead isotope analysis results for glass beads from Mambrui, Kenya.
